# Supplementary material for: Modulatory Effects of Jujuboside A on Amino Acid Neurotransmitter Profiles in Tic Disorder
Source: Brain Behav. 2025 Nov 11;15(11):e71041. doi: 10.1002/brb3.71041 (PMC12606026; doi:10.1002/brb3.71041)
Supplement: Supplementary file 2 — Supplementary Materials: brb371041‐sup‐0002‐SuppMatt.xlsx [file BRB3-15-e71041-s001.xlsx]

## Sheet: Sheet1
Groups	Number	Stereotypy Behavior Scores		Glu（ug/ml）							GABA(ug/ml)
		After modeling	After one week of administration	1(0 min)	2(30 min)	3(60 min, give a single dose of the drug or saline)	4(90 min)	5(120 min)	6(150 min)	7(180 min)	1(0 min)	2(30 min)	3(60 min, give a single dose of the drug or saline)	4(90 min)	5(120 min)	6(150 min)	7(180 min)
Normal group	N-1	0	0	6.44	6.29	6.39	6.34	6.44	6.55	6.54	4.96	4.93	4.95	4.97	4.98	4.96	4.97
	N-2	0	0	6.99	6.95	7.04	6.94	6.97	6.84	6.93	5.02	5.1	5.17	5.12	5.08	5.11	5.18
	N-3	0	0	6.71	6.62	6.75	6.64	6.65	6.61	6.73	4.79	4.72	4.86	4.74	4.83	4.73	4.75
	N-4	0	0	6.69	6.71	6.97	6.99	6.82	6.71	6.69	4.83	4.81	4.79	4.8	4.87	4.86	4.85
	N-5	0	0	6.79	6.76	6.82	6.75	6.84	6.79	6.75	4.72	4.78	4.87	4.77	4.81	4.82	4.79
	N-6	0	0	6.73	6.69	6.86	6.43	6.73	6.75	6.64	4.92	4.83	4.9	4.86	4.83	4.88	4.86
Model group	M-1	3	3	17.02	17.2	18.67	21.49	19.69	19.06	18.73	2.93	2.99	2.78	2.88	2.82	2.87	2.98
	M-2	3	2	18.83	18.68	19.81	21.08	19.96	19.81	18.87	3.11	3.08	2.97	2.96	2.95	2.98	2.97
	M-3	4	3	18.94	18.62	19.5	20.23	19.39	19.44	18.62	3.14	3.23	3.04	3.11	3.18	3.14	3.05
	M-4	3	3	18.19	18.08	19.54	21.98	19.63	19.48	18.74	2.96	2.88	2.68	2.85	2.94	2.95	2.95
	M-5	4	3	16.92	17.05	18.16	21.43	19.05	18.89	18.69	3.16	2.95	2.79	2.94	3.05	2.96	2.93
	M-6	3	3	18.54	18.68	20.65	21.01	19.32	19.16	18.81	3.08	3.04	2.96	3.05	3.14	3.09	3.01
JuA	J-1	3	2	8.87	8.67	8.68	7.92	7.23	6.56	6.49	3.74	3.78	4.07	4.23	4.32	4.35	4.36
	J-2	3	3	8.92	9.07	9.08	7.64	6.85	6.13	6.28	3.92	3.95	4.18	4.34	4.45	4.6	4.7
	J-3	2	1	9.15	9.05	8.65	7.64	7.15	6.36	6.41	3.87	4.06	4.2	4.39	4.67	4.72	4.74
	J-4	3	1	9.21	9.23	8.95	7.55	6.98	6.17	6.25	3.62	3.71	4.14	4.35	4.51	4.59	4.66
	J-5	3	2	9.76	9.87	8.96	7.45	6.67	6.25	6.38	3.85	3.81	4.29	4.54	4.61	4.78	4.82
	J-6	3	2	9.68	9.71	9.55	7.95	6.92	6.29	6.27	3.88	4.06	4.24	4.41	4.79	4.95	4.97
JuA + Tiapride	J+T-1	3	1	7.94	8.08	7.74	5.97	5.56	5.48	5.68	4.15	4.17	5.08	5.18	5.38	5.48	5.36
	J+T-2	2	1	7.29	7.31	7.19	5.88	5.62	5.66	5.56	3.82	3.85	4.84	5.02	5.18	5.17	5.15
	J+T-3	2	1	7.44	7.39	6.71	5.41	5.32	5.35	5.45	4.2	4.31	4.97	5.28	5.49	5.88	5.79
	J+T-4	2	0	7.76	7.85	7.52	5.93	5.88	5.71	5.65	4.07	4	4.86	5.15	5.32	5.46	5.51
	J+T-5	2	1	7.52	7.61	7.05	4.89	5.02	4.82	5.6	3.98	3.94	5.03	5.3	5.5	5.76	5.95
	J+T-6	2	0	7.67	7.64	6.93	5.17	5.11	4.71	5.8	3.92	3.83	4.99	5.38	5.71	5.98	6.09
Tiapride	T-1	3	1	8.36	8.17	7.91	7.36	7.25	6.82	6.85	3.76	3.79	4.23	4.36	4.52	4.54	4.58
	T-2	2	0	8.44	8.47	8.11	7.32	6.94	6.56	6.35	3.85	3.84	3.96	4.12	4.33	4.59	4.64
	T-3	2	1	8.65	8.89	8.39	7.52	6.97	6.32	6.36	3.89	3.77	4.11	4.48	4.67	4.79	4.78
	T-4	1	0	8.95	8.93	8.77	7.11	6.33	6.1	6.33	3.65	3.76	4.07	4.23	4.48	4.51	4.68
	T-5	3	2	8.39	8.37	7.98	6.93	6.71	5.91	6.04	3.51	3.65	4.14	4.21	4.35	4.34	4.41
	T-6	2	1	8.33	8.12	7.53	6.79	6.09	5.8	6.67	3.98	4.05	4.22	4.39	4.59	4.62	4.63
