# Supplementary material for: Modulatory Effects of Jujuboside A on Amino Acid Neurotransmitter Profiles in Tic Disorder
Source: Brain Behav. 2025 Nov 11;15(11):e71041. doi: 10.1002/brb3.71041 (PMC12606026; doi:10.1002/brb3.71041)
Supplement: Supplementary file 3 — Supplementary Materials: brb371041‐sup‐0003‐SuppMatt.xlsx [file BRB3-15-e71041-s002.xlsx]

## Sheet: Sheet1
GLAST and GLT-1 Protein Expression in CPu Tissue
	Groups
GLT-1	Normal group	Model group	JuA group	Tiapride group	JuA+Tiapride group
1	0.281	0.248	0.269	0.259	0.288
2	0.284	0.246	0.265	0.257	0.279
3	0.283	0.242	0.26	0.261	0.283
GLAST
1	0.393	0.305	0.371	0.366	0.381
2	0.383	0.309	0.368	0.363	0.383
3	0.388	0.311	0.37	0.368	0.376
